# Supplementary material for: Antimalarial Drug Repurposing of Epirubicin and Pelitinib in Combination with Artemether and Lumefantrine
Source: Pharmaceuticals (Basel). 2025 Jun 25;18(7):956. doi: 10.3390/ph18070956 (PMC12298365; doi:10.3390/ph18070956)
Supplement: Supplementary file 1 [file pharmaceuticals-18-00956-s001.zip]

Archive with 1 entries (1 files):
- pharmaceuticals-3642725-supplementary.pdf
